# Supplementary material for: Novel Derivatives of Nitrobenzofurazan with Chromogenic and Fluorogenic Properties
Source: Molecules. 2023 Aug 20;28(16):6146. doi: 10.3390/molecules28166146 (PMC10459551; doi:10.3390/molecules28166146)
Supplement: Supplementary file 1 [file molecules-28-06146-s001.zip]

Archive with 1 entries (1 files):
- molecules-2569100-supplementary.pdf
